# Supplementary material for: Pouch-Type Asymmetric Supercapacitor Based on Nickel–Cobalt Metal–Organic Framework
Source: Materials (Basel). 2023 Mar 17;16(6):2423. doi: 10.3390/ma16062423 (PMC10052718; doi:10.3390/ma16062423)
Supplement: Supplementary file 1 [file materials-16-02423-s001.zip]

Archive with 1 entries (1 files):
- materials-2235030-supplementary.pdf
